# Supplementary material for: Assessing the Spectrum of Internet Use in a Healthy Sample: Altered Psychological States and Intact Brain Responses to an Equiprobable Go/NoGo Task
Source: Behav Sci (Basel). 2025 Apr 25;15(5):579. doi: 10.3390/bs15050579 (PMC12109041; doi:10.3390/bs15050579)
Supplement: Supplementary file 1 [file behavsci-15-00579-s001.zip]

Archive with 1 entries (1 files):
- behavsci-3546036-supplementary.pdf
